# Supplementary material for: Environmental and Spatial Drivers of Latrine Site Selection in Dorcas Gazelle
Source: Ecol Evol. 2025 Aug 25;15(8):e71800. doi: 10.1002/ece3.71800 (PMC12378008; doi:10.1002/ece3.71800)
Supplement: Supplementary file 1 — Data S1. [file ECE3-15-e71800-s001.xlsx]

## Sheet: GPS_Latrines
ID	X	Y
1	711350	3622327
2	712306	3622968
3	712612	3623075
4	712625	3623076
5	712656	3623070
6	712997	3623207
7	712583	3623079
8	712576	3623068
9	712550	3623017
10	712434	3622990
11	712466	3623098
12	712436	3623077
13	712373	3623121
14	711972	3622952
15	711991	3622938
16	712320	3622688
17	712550	3622724
18	712701	3622754
19	713011	3622856
20	712466	3622717
21	711635	3622458
22	711240	3621764
23	713866	3620685
24	713375	3621065
25	713293	3621409
26	713257	3621480
27	713166	3621770
28	710255	3622661
29	709969	3622531
30	709875	3622506
31	710154	3622256
32	710279	3622238
33	711922	3619701
34	708536	3619891
35	708769	3620019
36	707832	3620328
37	710545	3622943
38	710572	3623145
39	709700	3622978
40	709461	3623051
41	710089	3623177
42	710835	3622055
43	711198	3621054
44	711006	3620526
45	710868	3620540
46	709415	3622558
47	709147	3622565
48	708864	3622649
49	708911	3622598
50	708937	3622572
51	708806	3622710
52	708333	3622860
53	707599	3621582
54	707316	3621384
55	707396	3621341
56	707785	3621748
57	709939	3622532
58	710082	3622576
59	710138	3622532
60	709842	3619770
61	709691	3620178
62	709890	3620984
63	710062	3621307
64	710072	3621342
65	710066	3621337
66	710234	3621595
67	710272	3621680
68	710290	3621688
69	709988	3624707
70	709817	3624260
71	709046	3624677
72	709007	3624707
73	708793	3625044
74	709377	3624210
75	708916	3624056
76	709853	3619564
77	709920	3619525
78	709976	3619531
79	710008	3619303
80	710039	3619298
81	710026	3619332
82	710099	3619332
83	710118	3619451
84	710366	3619361
85	710815	3624122
86	710633	3624243
87	710644	3624222
88	710373	3624189
89	709534	3624647
90	709433	3621542
91	709930	3621831
92	710077	3621976
93	710245	3622035
94	712005	3620416
95	711403	3620408
96	711235	3620191
97	711125	3620001
98	711056	3619925
99	710889	3619857
100	710872	3619648
101	711004	3619621
102	712450	3622204
103	712717	3622300
104	712644	3622321
105	712586	3622237
106	712532	3622179
107	709939	3622507
108	710882	3621758
109	710886	3621182
110	709186	3622287
111	709140	3622111
112	708012	3621732
113	707959	3621771
114	707901	3621729
115	710007	3618916
116	710124	3620036
117	708599	3620393
118	709872	3624442
119	709788	3619419
120	710640	3619759
121	711013	3622706
122	710823	3622665
123	710828	3622875
124	710829	3622959
125	710779	3623175
126	710721	3623286
127	710780	3624051
128	710737	3624003
129	710410	3624592
130	710644	3624517
131	710834	3624624
132	710294	3621686
133	711897	3619862
134	711505	3619787
135	711416	3619686
136	709280	3623285
137	709153	3622565
138	708488	3622345
139	708522	3622399
140	708533	3622302
141	708611	3622317
142	712975	3622890
143	713100	3622799
144	713122	3622911
145	712645	3623288
146	706850	3621432
147	706984	3621360
148	707293	3621332
149	707597	3621582
150	707909	3621723
151	707373	3621845
152	706907	3621811
153	706925	3621551
154	709090	3622410
155	709099	3622422
156	712643	3622686
157	712310	3622875
158	712240	3623211
159	712580	3623071
160	712728	3623002
161	712503	3622984
162	712063	3622938
163	711844	3622957
164	712293	3622894
165	712793	3622724
166	712869	3622680
167	711233	3622088
168	713360	3621277
169	713173	3621582
170	713065	3621684
171	713267	3621938
172	713106	3621349
173	713235	3620749
174	710224	3622627
175	710145	3622539
176	709955	3622511
177	709786	3622492
178	709667	3622436
179	709644	3622449
180	709504	3622322
181	709888	3622206
182	709949	3622249
183	710124	3622359
184	710153	3622421
185	710322	3622408
186	710314	3622415
187	710972	3618551
188	710824	3618559
189	712741	3619671
190	708780	3619277
191	708930	3619164
192	708817	3619254
193	708508	3620107
194	708542	3620146
195	708575	3620182
196	708565	3620188
197	708570	3620190
198	708690	3620307
199	708947	3620390
200	709070	3620418
201	708956	3620249
202	708950	3620227
203	708874	3620130
204	708862	3620095
205	708756	3620058
206	707522	3620076
207	707499	3620062
208	707778	3620280
209	708034	3620399
210	710396	3622862
211	710161	3622804
212	710123	3622828
213	710094	3622833
214	710041	3622848
215	710043	3622867
216	710016	3622865
217	709927	3622874
218	709886	3622916
219	709880	3622919
220	709770	3622956
221	709667	3622984
222	709471	3623059
223	709669	3623371
224	709808	3623378
225	709950	3623302
226	709945	3623302
227	710014	3623286
228	710082	3623190
229	710160	3623088
230	710328	3620732
231	710544	3621386
232	710566	3621396
233	710574	3621705
234	710575	3621896
235	710505	3622044
236	710976	3621660
237	711026	3621477
238	710999	3621304
239	710955	3621264
240	710859	3620565
241	709470	3622575
242	709350	3622542
243	708996	3622638
244	708870	3622698
245	708836	3622732
246	708811	3622741
247	708852	3622667
248	708611	3622800
249	708440	3622634
250	708385	3622534
251	709657	3622505
252	710066	3622573
253	709850	3619761
254	709919	3619774
255	709540	3619993
256	709555	3620026
257	709570	3620055
258	709664	3620122
259	709860	3620171
260	709809	3620168
261	709754	3620290
262	709749	3620377
263	709764	3620464
264	710200	3621461
265	710306	3621940
266	710567	3621892
267	709645	3624513
268	709665	3624525
269	709660	3624512
270	709671	3624490
271	709466	3624533
272	709430	3624517
273	709283	3624553
274	709198	3624533
275	709076	3624680
276	709390	3624239
277	709435	3624177
278	709364	3624150
279	708630	3624543
280	711047	3622998
281	711179	3623229
282	711227	3623262
283	711517	3623562
284	710683	3624319
285	710610	3624216
286	711611	3624428
287	711323	3624358
288	711432	3624321
289	710238	3622051
290	711041	3619894
291	711209	3619454
292	711054	3619009
293	712527	3622018
294	712624	3622155
295	712681	3622199
296	711637	3622446
297	710630	3620242
298	709187	3622279
299	709100	3622135
300	709141	3622118
301	709145	3622125
302	709147	3622129
303	709137	3622123
304	709070	3622033
305	708410	3621737
306	708384	3621753
307	708158	3621745
308	708123	3621772
309	709290	3620661
310	709266	3620076
311	709219	3620666
312	709669	3624489
313	709866	3624452
314	709014	3624087
315	708910	3624391
316	708770	3624487
317	709509	3619230
318	709402	3619377
319	709511	3619430
320	709552	3619428
321	710814	3622655
322	710780	3622921
323	711083	3624076
324	710899	3624138
325	710733	3624571
326	710721	3624657
327	710300	3621945
328	710331	3621918
329	712632	3620224
330	712432	3620124
331	711512	3619709
332	710495	3618863
333	710410	3619731
334	710739	3622100
335	710827	3621905
336	709139	3622529
337	708596	3622260
338	712932	3622837
339	707875	3624816
340	707904	3624849
341	707871	3624129
342	711148	3623088
343	709752	3622454
344	709694	3622450
345	709850	3620093
346	712492	3623090
347	712767	3623111
348	712610	3623085
349	712564	3623050
350	712584	3623040
351	712462	3622957
352	712493	3623101
353	712418	3623090
354	712423	3623127
355	712874	3620607
356	710116	3622533
357	709634	3622489
358	709600	3622522
359	709595	3622549
360	709583	3622258
361	709640	3622228
362	709940	3622239
363	709976	3622227
364	709982	3622266
365	710157	3622424
366	710319	3622345
367	710306	3622422
368	710634	3623362
369	708564	3619857
370	710966	3621264
371	711311	3620846
372	709742	3620195
373	709739	3620236
374	709785	3620266
375	710053	3621293
376	709625	3624500
377	709239	3624555
378	709127	3624614
379	709329	3624317
380	709383	3624151
381	709237	3624074
382	709616	3619073
383	709777	3619588
384	711180	3623071
385	711149	3623149
386	711143	3623150
387	711153	3623185
388	711214	3623208
389	711220	3623181
390	711340	3624343
391	710973	3624555
392	710269	3624540
393	712463	3622074
394	712683	3622293
395	712585	3622307
396	712520	3622171
397	710920	3621473
398	709188	3622271
399	709066	3622035
400	709501	3624112
401	709470	3624084
402	708623	3624485
403	709718	3619392
404	710824	3622873
405	710756	3624030
406	710725	3624522
407	710892	3624711
408	710885	3624701
409	710775	3624775
410	710749	3624751
411	710323	3621702
412	711754	3619782
413	710460	3618985
414	708566	3622449
415	712955	3622850
416	712599	3623266
417	707812	3624897

## Sheet: Predictors_MMI
Quadrats	X	Y	LATRINE	AG	AP	PL	HI	MO	ARG	SAB	CAI	AsGd	HsHs	HkAs	RrSp	Sl	Sp	Cc	PaZl	RsHk	WAD	WT	GP	FE	TRA
B1	706632	3.62526e+06	0	0	2.22222	0	0	0	0	0	0	801961	0	0	0	0	0	0	0	68229.7	0	1987.62	3380.55	383.864	3379.76
B2	707632	3.62526e+06	3	0	10.5263	3	0	0	3	0	0	836611	0	0	0	0	0	0	0	163389	2156.49	1250.61	2383.59	749.05	2382.83
B3	708632	3.62526e+06	1	0	10.5263	1	0	0	0	1	0	599536	0	24752.6	0	0	0	0	0	375712	0	1085.08	1391	686.189	1390.32
B4	709632	3.62526e+06	0	4.54545	22.7273	0	0	0	0	0	0	768373	0	115.36	0	0	0	0	0	76192.2	799.091	1497.24	433.902	323.636	414.041
B5	710632	3.62526e+06	1	4.54545	22.7273	0	0	1	0	0	1	547408	0	16556.9	0	0	0	0	0	0	747.181	1326.31	664.57	0	555.81
C1	706632	3.62426e+06	0	0	11.1111	0	0	0	0	0	0	962807	0	0	0	0	0	0	0	0	0	1693.8	3587.54	466.874	3555.52
C2	707632	3.62426e+06	1	0	6.66667	1	0	0	1	0	0	976647	0	0	23353.1	0	0	0	0	0	678.991	694.51	2669.05	1465.83	2570.45
C3	708632	3.62426e+06	10	0	6.66667	2	8	0	2	1	7	905736	0	0	94263.6	0	0	0	0	0	422	309.4	1837.72	1581.14	1575.29
C4	709632	3.62426e+06	25	12.2222	6.66667	3	22	0	3	2	20	655929	0	244525	99546.5	0	0	0	0	0	558.644	800.03	1276.95	1276.95	596.546
C5	710632	3.62426e+06	22	12.2222	1.11111	7	8	7	7	0	15	255362	0	499058	227720	0	0	0	0	17859.3	0	396.77	1372.58	1000	322.733
C6	711632	3.62426e+06	4	4.44444	1.11111	0	4	0	0	0	4	232776	0	525329	198593	0	0	0	0	43301.4	1482.75	1294.14	2034.05	689.267	1199.31
C7	712632	3.62426e+06	0	0	13.3333	0	0	0	0	0	0	524654	0	85801.4	263594	0	0	0	0	0	1332.6	1655.52	2896.68	356.829	2164.11
D1	706632	3.62326e+06	0	0	11.1111	0	0	0	0	0	0	922467	0	0	87.2357	0	0	0	0	0	0	1946.09	3141.05	420.187	3758.76
D2	707632	3.62326e+06	0	0	6.66667	0	0	0	0	0	0	713345	0	0	286655	0	0	0	0	0	0	1183.5	3250.56	1415.08	2823.35
D3	708632	3.62326e+06	2	0	6.66667	0	2	0	1	1	0	535103	0	0	464897	0	0	0	0	0	678.377	1007	2611.42	2414.2	1906.49
D4	709632	3.62326e+06	21	0	15.5556	1	20	0	2	0	19	226282	0	0	308835	0	0	117838	0	347045	250.408	1019	2252.31	2252.31	981.198
D5	710632	3.62326e+06	13	12.2222	1.11111	7	6	0	7	0	6	151907	81438.4	112746	150619	0	0	10666.5	18782.1	473841	991.52	745.48	2307.88	2033.26	45.0395
D6	711632	3.62326e+06	14	12.2222	1.11111	2	12	0	4	0	10	40917.2	127473	391684	43799.8	0	0	0	202327	193799	211.077	810.98	2753.12	1581.14	892.343
D7	712632	3.62326e+06	35	4.44444	13.3333	7	28	0	24	1	10	373777	207136	80421.7	170225	0	0	0	168440	0	1302.78	743.69	3439.92	857.031	1877.96
E1	706632	3.62226e+06	1	4.44444	2.22222	0	1	0	1	0	0	925288	0	0	0	0	0	0	0	0	1.69585	2589.52	2155.58	426.476	4138.2
E2	707632	3.62226e+06	3	4.44444	14.4444	3	0	0	1	2	0	970479	29521.3	0	0	0	0	0	0	0	991.141	2078.22	2555.37	1425.27	3147.96
E3	708632	3.62226e+06	22	4.44444	14.4444	6	16	0	9	1	12	347369	652631	0	0	0	0	0	0	0	607.248	1983.02	3226.96	2425.22	2150.29
E4	709632	3.62226e+06	42	11.1111	1.11111	0	36	6	15	0	27	211334	779008	0	0	0	0	9657.89	0	0	950.474	1203.54	3242.72	3242.72	1152.66
E5	710632	3.62226e+06	26	2.22222	4.44444	9	15	2	7	3	16	20952.5	266808	97110.9	0	0	0	4849.09	450271	160008	158.485	256.7	3281.56	2974.96	158.336
E6	711632	3.62226e+06	5	2.22222	4.44444	1	4	0	4	1	0	30525	0	146250	0	0	0	0	700637	122588	976.525	685.57	3608.6	1984.68	832.112
E7	712632	3.62226e+06	19	3.33333	16.6667	2	17	0	13	1	5	92424.3	0	0	0	0	0	0	847972	59603.7	1330.02	604.48	2680.3	994.561	1830.16
E8	713632	3.62226e+06	2	3.33333	16.6667	0	0	2	0	0	2	105590	0	0	0	0	0	0	321144	76651.2	1202.7	1503.59	2149.27	0	2829.03
F1	706632	3.62126e+06	3	4.44444	2.22222	2	1	0	3	0	0	415074	390019	0	0	0	1702.85	0	0	131472	944.939	2224.65	1194.5	438.909	4048.39
F2	707632	3.62126e+06	9	4.44444	14.4444	1	7	1	2	4	3	217568	542926	0	0	0	239437	0	0	68.6404	1036.41	1612.59	1819.4	1438.79	3075.84
F3	708632	3.62126e+06	3	4.44444	14.4444	1	0	2	0	1	2	0	1e+06	0	0	0	0	0	0	0	1963.84	1500.61	2682.09	2440.23	2087.81
F4	709632	3.62126e+06	6	11.1111	1.11111	0	6	0	1	0	5	0	726552	3404.97	0	0	0	0	0	270043	36.6651	1670.58	3616.21	3448.99	1095.11
F5	710632	3.62126e+06	17	14.4444	4.44444	11	4	2	8	3	6	2790.71	271668	215178	0	0	0	0	39732.2	470631	0	1186.68	3912.74	3111.93	97.288
F6	711632	3.62126e+06	2	2.22222	3.33333	1	1	0	0	0	2	148406	0	437546	0	0	0	0	357928	56120.3	0	1423.23	2957.18	2121.45	898.377
F7	712632	3.62126e+06	2	2.22222	16.6667	0	2	0	1	0	1	803538	0	875.081	0	0	0	0	80567.4	115020	912.507	1194.45	2044.58	1130.83	1897.09
F8	713632	3.62126e+06	5	2.22222	1.11111	0	5	0	4	0	1	569560	0	0	0	0	0	0	0	72401.1	57.3963	917.65	1271.1	141.145	2895.85
G1	706632	3.62026e+06	0	0	1.11111	0	0	0	0	0	0	27884.6	5582.9	543794	0	0	0	0	0	378023	1320.95	1737.64	455.144	454.628	3844.14
G2	707632	3.62026e+06	5	3.33333	12.2222	3	1	1	1	0	4	0	79335.8	454824	0	0	0	0	0	465840	89.7268	819	1445.87	1445.87	2855.33
G3	708632	3.62026e+06	17	3.33333	12.2222	0	16	1	5	0	12	0	84315	435353	0	0	0	0	0	480332	0	576.58	2444.16	2444.16	1870.01
G4	709632	3.62026e+06	21	10	14.4444	4	17	0	12	0	9	0	8336.18	214631	0	0	0	0	0	777033	0	1290.79	3406.34	3443.44	895.371
G5	710632	3.62026e+06	10	14.4444	3.33333	4	6	0	9	0	1	0	0	177019	0	0	0	0	0	822981	0	898.63	3311.88	3434.33	65.9675
G6	711632	3.62026e+06	6	2.22222	3.33333	5	1	0	2	3	1	199756	0	185759	0	0	0	0	0	614485	0	1396.03	2782.31	2436.35	990.848
G7	712632	3.62026e+06	3	2.22222	3.33333	3	0	0	1	2	0	891818	0	23112.9	0	0	0	0	0	85066.9	0	799.39	1782.31	1441.18	1978.74
G8	713632	3.62026e+06	2	3.33333	1.11111	1	1	0	2	0	0	272631	0	396063	0	3653.72	0	0	0	268444	0	233.25	1000	467.109	2974.74
G9	714632	3.62026e+06	0	3.33333	1.11111	0	0	0	0	0	0	0	0	351816	0	0	0	0	0	59889.5	746.553	1212.35	217.699	0	3972.75
H1	706632	3.61926e+06	0	2.22222	0	0	0	0	0	0	0	332306	0	190627	0	0	0	0	0	81481.6	479.809	1757.76	993.72	473.439	3769.73
H2	707632	3.61926e+06	0	0	0	0	0	0	0	0	0	125483	0	311627	0	0	0	0	0	562890	0	860.86	1694.36	1473.2	2769.73
H3	708632	3.61926e+06	3	0	0	0	3	0	0	0	3	0	0	44626.6	0	0	0	0	0	955373	0	626.47	2598.89	1717.98	1769.73
H4	709632	3.61926e+06	17	2.22222	7.77778	17	0	0	16	1	0	0	0	0	0	0	0	0	0	1e+06	0	935.13	2447.35	1961.24	769.735
H5	710632	3.61926e+06	7	5.55556	3.33333	7	0	0	4	3	0	0	119453	6203.27	0	0	0	0	0	874344	0	125.88	2314.06	2359.49	229.308
H6	711632	3.61926e+06	4	3.33333	1.11111	3	1	0	2	2	0	395444	3576.4	139065	0	0	0	0	0	461914	257.385	1075.74	2592.35	2183.32	1209.87
H7	712632	3.61926e+06	1	3.33333	1.11111	0	1	0	1	0	0	105423	0	648604	0	181793	0	0	0	64175	492.21	1360.64	2042.78	1804.68	2205.31
H8	713632	3.61926e+06	0	2.22222	0	0	0	0	0	0	0	0	0	316332	0	683664	0	0	0	0	0	1125.49	1268.2	1381.54	3202.98
H9	714632	3.61926e+06	0	2.22222	0	0	0	0	0	0	0	345794	0	490121	0	164079	0	0	0	0	1082.3	1125.49	1021.62	822.73	4149.04
H10	715632	3.61926e+06	0	2.22222	0	0	0	0	0	0	0	1004.15	0	765657	0	0	0	0	0	0	160.601	2469.31	1574.51	228.189	5113.72
I1	706632	3.61826e+06	0	2.22222	0	0	0	0	0	0	0	0	0	0	0	0	0	0	0	527144	0	2271.57	1941.08	297.826	3808.24
I2	707632	3.61826e+06	0	0	0	0	0	0	0	0	0	0	0	0	0	0	0	0	0	984383	0	1676.72	2377.22	500.04	2810.6
I3	708632	3.61826e+06	0	0	0	0	0	0	0	0	0	0	0	0	0	0	0	0	0	1e+06	0	1569.33	2238.4	733.183	1813.67
I4	709632	3.61826e+06	0	2.22222	7.77778	0	0	0	0	0	0	0	0	0	0	0	0	0	0	991987	0	1443.18	1541.37	1029.42	818.116
I5	710632	3.61826e+06	2	5.55556	3.33333	0	2	0	0	0	2	0	581206	102045	0	0	0	0	0	174815	0	1106.42	1319.55	1319.55	179.771
I6	711632	3.61826e+06	0	5.55556	3.33333	0	0	0	0	0	0	111197	342652	228839	0	0	0	0	0	232511	984.092	683.98	1762.55	1259.95	1173.19
I7	712632	3.61826e+06	0	3.33333	1.11111	0	0	0	0	0	0	60765.6	0	283732	0	109555	0	0	0	545944	1479.79	1100.55	2544.01	879.672	2160.42
I8	713632	3.61826e+06	0	2.22222	0	0	0	0	0	0	0	64.9483	0	55990.8	0	879641	0	0	0	31257.3	803.399	1988.62	2145.84	500.555	3153.25
I9	714632	3.61826e+06	0	2.22222	0	0	0	0	0	0	0	353453	0	0	0	278211	0	0	0	0	784.863	2949.23	2009.98	121.887	4149.52
J4	709632	3.61726e+06	0	2.22222	7.77778	0	0	0	0	0	0	0	0	0	0	0	0	0	0	200829	0	2153.46	873.009	74.3392	833.661
J5	710632	3.61726e+06	0	6.66667	7.77778	0	0	0	0	0	0	0	334841	0	0	0	0	0	0	0	0	1175.06	378.81	369.666	156.288
J6	711632	3.61726e+06	0	6.66667	7.77778	0	0	0	0	0	0	2408.59	743391	0	0	0	0	0	0	0	0	352.35	1229.09	302.106	1142.86
J7	712632	3.61726e+06	0	6.66667	7.77778	0	0	0	0	0	0	191347	13401.5	168113	0	0	0	0	0	21507.3	465.681	931.42	2204.15	0	2130.03
